# Supplementary material for: Dynamic allele usage of X-linked genes ameliorates neurodevelopmental disease phenotypes in brain organoids
Source: Nat Commun. 2026 Jan 14;17:599. doi: 10.1038/s41467-026-68428-x (PMC12808108; doi:10.1038/s41467-026-68428-x)
Supplement: Supplementary file 3 — Supplementary Data 1 [file 41467_2026_68428_MOESM3_ESM.xlsx]

## Sheet: Sheet1
iPSC lines used in this study (Bertin, Todorov, Frank et al.)
Nomeclature	Gender	Donor	Donor age	Clone number	parental line	XIST expression	MID1 locus on the active X-chr	MID1 locus on the inactive X-chr	bulk RNA-seq	scRNA-seq	snRNA-seq	Used for experiments in Figures:
A-ctrl	female	healthy ctrl A	~60	A2	-	high	wt	wt	x		x	1, 4a-f, 5b, 5d, 5g, 6d, S1d-k, S2e, S3a-b, S3f, S3g-h, S4a-i, S5g, S6e, S7a, S7d, S8b
A-OS/het	female	healthy ctrl A	~60	A1	A2	high	MID1 4-bp del	wt				5b, 5d, 5g, 6d, S5g, S6f, S7a, S7d, S8b
A-OS/hom	female	healthy ctrl A	~60	B3	A2	high	MID1 4-bp del	MID1 4-bp del				5b, 5d, 5g, 6d, S5g, S6g, S7a, S7d, S8b
J2-ctrl	female	healthy ctrl J	26	J2	-	high	wt	wt				S3c-d, S3i, S3j
J-ctrl	female	healthy ctrl J	26	J11	-	low	wt	wt	x	x		1b-d, 5b-c, 5f, 6a-c, S1c, S1e-k, S2d, S2h, S3a, S5g, S6b, S7a-b, S7d, S8a, S8d-f, S9, S10
J-OS/het	female	healthy ctrl J	26	J11	J11	low	MID1 4-bp del	wt		x		5b, 5d, 5f, 6a-c, S2d, S5g, S6c, S7a-b, S7d, S8a, S8d, S8f, S9, S10
J-OS/hom	female	healthy ctrl J	26	J11	J11	low	MID1 4-bp del	MID1 4-bp del		x		5c, 5f, 6a-c, S2d, S5g, S6d, S7a-b, S7d, S8d, S8f, S9, S10
M-ctrl	female	patient M	~30	M10	-	low	wt	MID1 4-bp del	x	x		1b-d, 5b-c, 5e, S1b, S1e-k, S2a-c, S2f, S3a, S5g-i, S6a, S7, S8a-b, S8d-e, S9
M-OS/het	female	patient M	~30	M7	-	low	MID1 4-bp del	wt		x		5b-c, 5e, S2a-d, S2f, S5g-i, S6a, S7, S8a, S8d-e, S9
M-OS/male	male	fetus of patient M	fetal	M37	-	low	MID1 4-bp del	-				5b-c, 5e, S2a-c, S2f, S5i, S7a-b, S7d
M-OS/maleR	male	fetus of patient M	fetal	M37R	M37	low	MID1 4-bp del repaired	-				5b-c, S5i, S7a-b, S7d
hoik1	female	healthy ctrl	40-44	hoik1	-	high	wt	wt			x	4a-f, S3e, k, l
