# Supplementary material for: Dynamic allele usage of X-linked genes ameliorates neurodevelopmental disease phenotypes in brain organoids
Source: Nat Commun. 2026 Jan 14;17:599. doi: 10.1038/s41467-026-68428-x (PMC12808108; doi:10.1038/s41467-026-68428-x)
Supplement: Supplementary file 4 — Supplementary Data 2 [file 41467_2026_68428_MOESM4_ESM.xlsx]

## Sheet: Sheet 1
Biallelic genes Bertin et al. (this study)								Biallleic expression in previous studies - HUMAN			Biallleic expression in previous studies - MOUSE			NDD association		Y paralog
		bulk RNA-seq			snRNA-seq	Developing spinal cord scRNA
gene	Approved_HGNC_symbol	A-ctrl line	M-ctrl line	J-ctrl line	A&hoik lines	Embrtyonic spinal cord		Oliva et al., 2020 (1)	Tukiainen et al., 2017 (2)		Mouse_ortholog	Hauth at al., 2024 (3)		High confidence NDD gene (Leblond et al. 2021) (4)		gene
CXorf38	CXorf38					biallelic		escapee	escape		1810030O07Rik	constitutive		false
ABCD1	ABCD1					biallelic			inactive		Abcd1	NPC-specific		true
ACOT9	ACOT9					biallelic		escapee	inactive		Acot9	silenced		false
AKAP17A	AKAP17A	escapee			escapee			escapee	escape		Akap17b			false
ALG13	ALG13	escapee		escapee				escapee	variable		Alg13	facultative		true
AMMECR1	AMMECR1		silenced	silenced				inactive	inactive		Ammecr1	silenced		false
AMOT	AMOT					biallelic		escapee	inactive		Amot	facultative		false
AP1S2	AP1S2	escapee	escapee	escapee				escapee	escape		Ap1s2	facultative		true
APEX2	APEX2		silenced			biallelic		escapee	inactive		Apex2	facultative		false
APOO	APOO	silenced				biallelic		escapee	inactive		Apoo	silenced		false
AR	AR					biallelic		inactive	inactive		Ar	silenced		false
ARHGAP36	ARHGAP36					biallelic			inactive		Arhgap36	silenced		false
ARMCX2	ARMCX2	reactivated				biallelic		escapee	inactive		Armcx2	silenced		false
ARMCX3	ARMCX3					biallelic		escapee	inactive		Armcx3	silenced		false
ARMCX4	ARMCX4					biallelic		inactive	inactive		Armcx4			false
ATP11C	ATP11C	reactivated	reactivated					escapee	inactive		Atp11c	silenced		false
ATP6AP2	ATP6AP2		escapee					escapee	inactive		Atp6ap2	facultative		true
ATRX	ATRX	escapee	escapee			biallelic			inactive		Atrx	facultative		true
BCOR	BCOR	reactivated				biallelic		escapee	inactive		Bcor	NPC-specific		true
BEX1	BEX1					biallelic					Bex1	silenced		false
BEX2	BEX2	reactivated							inactive		Bex2	facultative		false
NGFRAP1	BEX3			escapee		biallelic		inactive	inactive		Bex3			false
BEX4	BEX4			reactivated		biallelic		inactive	inactive		Bex4	facultative		false
BHLHB9	BHLHB9			reactivated					inactive		Bhlhb9	silenced		false
BRCC3	BRCC3	escapee				biallelic		escapee	inactive		Brcc3	facultative		false
BRWD3	BRWD3	reactivated							inactive		Brwd3	facultative		true
CAPN6	CAPN6					biallelic		inactive	inactive		Capn6	silenced		false
CA5B	CA5B		escapee					escapee	escape		Car5b	facultative		false
CASK	CASK	escapee				biallelic		inactive	inactive		Cask	silenced		true
CD99	CD99				reactivated	biallelic		escapee	escape		Cd99			false
CDK16	CDK16			reactivated				escapee	escape		Cdk16	facultative		false
CDR1	CDR1		reactivated						inactive		Cdr1			false
CENPI	CENPI	escapee						inactive	inactive		Cenpi	facultative		false
CHIC1	CHIC1	reactivated						inactive	inactive		Chic1	silenced		false
CHM	CHM	reactivated			escapee	biallelic		escapee	inactive		Chm	facultative		false
CHRDL1	CHRDL1			escapee				inactive	inactive		Chrdl1	silenced		false
CNKSR2	CNKSR2		reactivated			biallelic		escapee	variable		Cnksr2	silenced		true
COL4A5	COL4A5					biallelic		inactive	inactive		Col4a5	silenced		false
COX7B	COX7B	reactivated	reactivated					escapee	variable		Cox7b	NPC-specific		false
CTPS2	CTPS2		silenced					escapee	variable		Ctps2	facultative		false
DACH2	DACH2					biallelic		escapee	variable		Dach2	silenced		false
DCX	DCX					biallelic			inactive		Dcx	silenced		true
DDX3X	DDX3X	escapee	escapee	escapee		biallelic		escapee	escape		Ddx3x	constitutive		true		DDX3Y
DHRSX	DHRSX	reactivated			reactivated	biallelic		escapee	escape		Dhrsx			false
DIPK2B	DIPK2B					biallelic					Dipk2b			false
DLG3	DLG3	reactivated	reactivated					escapee	inactive		Dlg3	silenced		true
DMD	DMD		escapee					escapee	inactive		Dmd	facultative		true
DYNLT3	DYNLT3					biallelic		inactive	inactive		Dynlt3	silenced		false
EDA2R	EDA2R		reactivated					escapee	inactive		Eda2r	facultative		false
EFNB1	EFNB1					biallelic		escapee	inactive		Efnb1	silenced		false
EIF1AX	EIF1AX	escapee	escapee	escapee				escapee	escape		Eif1ax	facultative		false		EIF1AY
EIF2S3	EIF2S3	reactivated	reactivated	reactivated		biallelic		escapee	escape		Eif2s3x	constitutive		true
EMD	EMD					biallelic					Emd	facultative		false
ENOX2	ENOX2	reactivated							inactive		Enox2	facultative		false
FAM120C	FAM120C	reactivated						inactive	inactive		Fam120c	facultative		false
FAM199X	FAM199X			reactivated	reactivated			inactive	inactive		Fam199x	facultative		false
FAM3A	FAM3A					biallelic			inactive		Fam3a	facultative		false
FAM50A	FAM50A					biallelic		escapee	inactive		Fam50a	facultative		true
FANCB	FANCB	silenced				biallelic		escapee	inactive		Fancb	silenced		false
FGD1	FGD1	reactivated				biallelic		escapee	inactive		Fgd1	silenced		true
FHL1	FHL1	reactivated			reactivated			escapee	inactive		Fhl1	facultative		false
FLNA	FLNA	reactivated						escapee	inactive		Flna	facultative		true
FMR1	FMR1	reactivated	reactivated			biallelic		inactive	inactive		Fmr1	facultative		true
FTX	FTX	reactivated	reactivated	reactivated	escapee	biallelic		escapee	inactive		Ftx	constitutive
G6PD	G6PD					biallelic		escapee	inactive		G6pdx	facultative		false
GEMIN8	GEMIN8	silenced						escapee	escape		Gemin8	facultative		false
GLA	GLA	reactivated				biallelic			inactive		Gla	silenced		false
GNL3L	GNL3L	escapee				biallelic		inactive	inactive		Gnl3l	facultative		false
GPC4	GPC4			reactivated					inactive		Gpc4	silenced		true
GPM6B	GPM6B	reactivated	reactivated	reactivated		biallelic		escapee	escape		Gpm6b	facultative		false
GPR143	GPR143					biallelic		escapee	variable		Gpr143	silenced		false
GPR173	GPR173	reactivated						escapee	inactive		Gpr173	silenced		false
GRIPAP1	GRIPAP1					biallelic		escapee	inactive		Gripap1	facultative		false
GSPT2	GSPT2	reactivated		reactivated					inactive		Gspt2	silenced		false
GTPBP6	GTPBP6	escapee			escapee	biallelic		escapee	escape		Gtpbp6			false
HCFC1	HCFC1	reactivated		reactivated				escapee	variable		Hcfc1	facultative		true
HMGB3	HMGB3	escapee	escapee	escapee		biallelic		inactive	inactive		Hmgb3	facultative		false
HNRNPH2	HNRNPH2					biallelic			inactive		Hnrph2			true
HS6ST2	HS6ST2	silenced						escapee	escape		Hs6st2	silenced		false
HUWE1	HUWE1	reactivated	reactivated	reactivated		biallelic			inactive		Huwe1	facultative		true
IL1RAPL1	IL1RAPL1					biallelic			variable		Il1rapl1	silenced		true
IL3RA	IL3RA		escapee	escapee				escapee	escape		Il3ra			false
INTS6L	INTS6L					biallelic					Ints6l			false
IRAK1	IRAK1			reactivated				escapee	inactive		Irak1	facultative		false
ITM2A	ITM2A					biallelic		escapee	inactive		Itm2a	facultative		false
JPX	JPX	escapee	escapee	escapee	escapee	biallelic		escapee	escape		Jpx	constitutive
LINC01155	KANTR	reactivated						inactive			Kantr	NPC-specific
KDM6A	KDM6A					biallelic		escapee	escape		Kdm6a	constitutive		true
KIF4A	KIF4A					biallelic			inactive		Kif4	facultative		true
KLHL13	KLHL13		reactivated					inactive	inactive		Klhl13	facultative		false
LAGE3	LAGE3					biallelic		inactive	inactive		Lage3	facultative		true
LAMP2	LAMP2	reactivated	reactivated					escapee	inactive		Lamp2	facultative		true
LAS1L	LAS1L	reactivated						escapee	inactive		Las1l	facultative		true
LDOC1	LDOC1				reactivated	biallelic		inactive	inactive		Ldoc1	silenced		false
LRCH2	LRCH2	reactivated							inactive		Lrch2	silenced		false
MAGED1	MAGED1	reactivated						escapee	inactive		Maged1	facultative		false
MAGED2	MAGED2					biallelic			inactive		Maged2	facultative		false
MAGIX	MAGIX				reactivated			inactive	inactive		Magix	silenced		false
MAGT1	MAGT1		escapee					inactive	inactive		Magt1	facultative		false
MBTPS2	MBTPS2	reactivated						inactive	inactive		Mbtps2	facultative		true
MECP2	MECP2	reactivated						escapee	inactive		Mecp2	facultative		true
MED12	MED12	reactivated						escapee	inactive		Med12	silenced		true
MED14	MED14	escapee	escapee					escapee	escape		Med14	facultative		false
MID1	MID1	reactivated	reactivated	reactivated				inactive	inactive		Mid1	constitutive		true
MID1IP1	MID1IP1				escapee	biallelic		escapee	inactive		Mid1ip1	NPC-specific		false
MMGT1	MMGT1		reactivated						inactive		Mmgt1	facultative		false
MORF4L2	MORF4L2		reactivated	reactivated	reactivated			escapee	inactive		Morf4l2	facultative		false
MSL3	MSL3		reactivated			biallelic		escapee	escape		Msl3	silenced		true
MSN	MSN					biallelic		inactive	inactive		Msn	silenced		false
MAP7D2	MAP7D2					biallelic		escapee	inactive		Mtap7d2			false
MAP7D3	MAP7D3					biallelic			inactive		Mtap7d3	silenced		false
NAA10	NAA10				escapee			escapee	variable		Naa10			true
NAP1L3	NAP1L3	silenced	silenced					escapee	escape		Nap1l3	silenced		false		TSPY3; TSPY8; TSPY10; TSPY9; TSPY2; TSPY1; TSPY4
NBDY	NBDY					biallelic		escapee			Nbdy			false
NDUFB11	NDUFB11	reactivated							inactive		Ndufb11	facultative		false
NHSL2	NHSL2					biallelic		escapee	variable		Nhsl2	silenced		false
NLGN4X	NLGN4X	escapee	escapee	escapee	escapee	biallelic		escapee	variable		Nlgn4l			true		NLGN4Y
NONO	NONO	escapee	escapee	escapee		biallelic		escapee	inactive		Nono	facultative		true
NSDHL	NSDHL	reactivated						escapee	inactive		Nsdhl	silenced		true
NUDT10	NUDT10	escapee	escapee	escapee	reactivated			inactive	inactive		Nudt10	silenced		false
OGT	OGT	reactivated	reactivated			biallelic			inactive		Ogt	facultative		true
OPHN1	OPHN1	silenced						inactive	inactive		Ophn1	silenced		true
FAM122C	PABIR3	escapee							inactive		Pabir3			false
PAK3	PAK3				reactivated				inactive		Pak3	silenced		true
PCDH11X	PCDH11X		reactivated					escapee	variable		Pcdh11x	silenced		false		PCDH11Y
PCDH19	PCDH19					biallelic			escape		Pcdh19	silenced		true
PCSK1N	PCSK1N					biallelic		inactive			Pcsk1n	NPC-specific		false
PDHA1	PDHA1		escapee					escapee	inactive		Pdha1	facultative		true
PDZD11	PDZD11				reactivated	biallelic		inactive			Pdzd11	silenced		false
PDZD4	PDZD4		reactivated					escapee	inactive		Pdzd4	NPC-specific		false
PGK1	PGK1	reactivated	reactivated			biallelic		escapee	inactive		Pgk1	facultative		true
PGRMC1	PGRMC1		escapee	escapee		biallelic		escapee	inactive		Pgrmc1	silenced		false
PHF6	PHF6	reactivated							inactive		Phf6	facultative		true
PHF8	PHF8	reactivated				biallelic		escapee	inactive		Phf8	silenced		true
PIGA	PIGA		reactivated			biallelic			inactive		Piga	facultative		true
PIM2	PIM2					biallelic			inactive		Pim2	NPC-specific		false
PIN4	PIN4					biallelic		escapee	inactive		Pin4	silenced		false
PIR	PIR				reactivated			escapee	variable		Pir	facultative		false
PLP1	PLP1	silenced			reactivated				inactive		Plp1	facultative		true
PLS3	PLS3				escapee	biallelic		escapee	variable		Pls3	facultative		false
PLXNA3	PLXNA3	reactivated				biallelic		escapee	inactive		Plxna3	facultative		true
POLA1	POLA1	reactivated						escapee	inactive		Pola1	silenced		true
POU3F4	POU3F4				reactivated	biallelic					Pou3f4	silenced		false
PRAF2	PRAF2	reactivated							inactive		Praf2	facultative		false
PRKX	PRKX	escapee	escapee	escapee	escapee	biallelic		escapee	escape		Prkx	silenced		false
PRRG3	PRRG3					biallelic		inactive			Prrg3	silenced		false
PSMD10	PSMD10				escapee			inactive	inactive		Psmd10	NPC-specific		false
HDHD1	PUDP		escapee		escapee			escapee	escape		Pudp			false
RAB9B	RAB9B				reactivated			inactive	inactive		Rab9b	silenced		false
RAP2C	RAP2C	silenced							inactive		Rap2c	silenced		false
RBBP7	RBBP7		escapee	escapee				escapee	variable		Rbbp7	facultative		false
RBM10	RBM10	silenced						escapee	inactive		Rbm10	NPC-specific		true
RBM3	RBM3	reactivated						escapee	variable		Rbm3	facultative		false		RBMY1F; RBMY1B; RBMY1J; RBMY1A1; RBMY1D; RBMY1E
RBM41	RBM41			silenced		biallelic		escapee	inactive		Rbm41	facultative		false
RBMX	RBMX	reactivated		reactivated	escapee	biallelic			inactive		Rbmx	NPC-specific		false		RBMY1F; RBMY1B; RBMY1J; RBMY1A1; RBMY1D; RBMY1E
RENBP	RENBP					biallelic		escapee	escape		Renbp	NPC-specific		false
RLIM	RLIM	escapee				biallelic			inactive		Rnf12			true
RPL36A	RPL36A	reactivated				biallelic			inactive		Rpl36a	facultative		false
RPL39	RPL39	escapee						inactive	inactive		Rpl39	facultative		false
RPS4X	RPS4X	reactivated				biallelic		escapee	escape		Rps4x	facultative		false		RPS4Y1; RPS4Y2
RPS6KA3	RPS6KA3	silenced				biallelic			inactive		Rps6ka3	silenced		true
RPS6KA6	RPS6KA6				reactivated	biallelic		inactive	inactive		Rps6ka6	silenced		false
RRAGB	RRAGB	escapee							inactive		Rragb	silenced		false
FAM127C	RTL8B	silenced			reactivated			inactive			Rtl8b			false
FAM127A	RTL8C	reactivated			reactivated	biallelic			inactive		Rtl8c			false
SAT1	SAT1					biallelic		escapee	inactive		Sat1	facultative		false
SCML2	SCML2					biallelic		inactive	inactive		Scml2	silenced		false
SEPTIN6	SEPTIN6					biallelic					Septin6			false
SH3BGRL	SH3BGRL				reactivated	biallelic			variable		Sh3bgrl	facultative		false
SHROOM2	SHROOM2		reactivated	reactivated		biallelic		escapee	variable		Shroom2	silenced		false
SLC16A2	SLC16A2					biallelic		inactive	inactive		Slc16a2	facultative		true
SLC25A5	SLC25A5	reactivated	reactivated		escapee			escapee	inactive		Slc25a5	silenced		false
SLC35A2	SLC35A2	silenced							inactive		Slc35a2	facultative		true
SLC6A8	SLC6A8	reactivated						escapee			Slc6a8	NPC-specific		true
SLC9A6	SLC9A6					biallelic			inactive		Slc9a6	NPC-specific		true
SLC9A7	SLC9A7	reactivated						inactive	inactive		Slc9a7	facultative		true
SLITRK2	SLITRK2					biallelic			inactive		Slitrk2	silenced		false
SMARCA1	SMARCA1	reactivated				biallelic			inactive		Smarca1	silenced		false
SMC1A	SMC1A	reactivated			reactivated	biallelic		escapee	escape		Smc1a	facultative		true
SMS	SMS	reactivated				biallelic		inactive	inactive		Sms	facultative		true
SNX12	SNX12	escapee						escapee	inactive		Snx12	facultative		false
SOX3	SOX3			reactivated	reactivated	biallelic					Sox3	facultative		true		SRY
STAG2	STAG2	reactivated							inactive		Stag2	facultative		true
CXorf56	STEEP1	escapee	escapee		escapee	biallelic		escapee	inactive		Steep1			true
SUV39H1	SUV39H1					biallelic		escapee	inactive		Suv39h1	facultative		false
SYAP1	SYAP1	escapee	escapee					escapee	escape		Syap1	facultative		false
SYTL4	SYTL4					biallelic		escapee	escape		Sytl4	silenced		false
TAF1	TAF1	escapee						inactive	inactive		Taf1	facultative		true
TAF9B	TAF9B	reactivated						escapee			Taf9b	silenced		false
TBL1X	TBL1X	silenced						escapee	variable		Tbl1x	silenced		false		TBL1Y
TCEAL7	TCEAL7					biallelic		inactive	inactive		Tceal7	facultative		false
THOC2	THOC2	escapee	escapee			biallelic		inactive	inactive		Thoc2	silenced		true
TIMM17B	TIMM17B		reactivated			biallelic		inactive	inactive		Timm17b	facultative		false
TIMP1	TIMP1					biallelic		escapee	variable		Timp1	facultative		false
TMEM164	TMEM164	escapee						escapee	inactive		Tmem164	facultative		false
TMEM185A	TMEM185A					biallelic			inactive		Tmem185b			false
TMEM47	TMEM47		reactivated	reactivated				inactive			Tmem47	facultative		false
TMSB15B	TMSB15B				reactivated	biallelic			inactive		Tmsb15b1	silenced
TMSB4X	TMSB4X	escapee	escapee	escapee				escapee			Tmsb4x	facultative		false		TMSB4Y
TRAPPC2	TRAPPC2	silenced				biallelic		escapee	escape		Trappc2	facultative		false
TRMT2B	TRMT2B	escapee						escapee	inactive		Trmt2b	facultative		false
TRO	TRO	reactivated						inactive	inactive		Tro	silenced		false
TSC22D3	TSC22D3				reactivated			escapee	inactive		Tsc22d3	silenced		false
TSIX	TSIX	escapee				biallelic		escapee			Tsix	silenced
TSPAN6	TSPAN6		escapee	escapee	reactivated	biallelic		escapee	variable		Tspan6	silenced		false
TSPAN7	TSPAN7					biallelic		inactive	inactive		Tspan7	facultative		true
TSPYL2	TSPYL2					biallelic			inactive		Tspyl2	NPC-specific		false
TXLNG	TXLNG		escapee			biallelic		escapee	escape		Txlng	facultative		false
UBA1	UBA1	escapee	escapee	escapee		biallelic		escapee	escape		Ube1x			false
UBQLN2	UBQLN2		escapee					inactive	inactive		Ubqln2	silenced		false
USP11	USP11		reactivated					escapee	inactive		Usp11	facultative		false		USP9Y
USP27X	USP27X					biallelic					Usp27x	silenced		true
USP9X	USP9X	escapee	escapee	escapee	escapee			escapee	escape		Usp9x	facultative		true		USP9Y
VBP1	VBP1					biallelic		escapee	inactive		Vbp1	facultative		false
VMA21	VMA21		escapee	escapee				inactive	inactive		Vma21	facultative		false
WAS	WAS					biallelic			variable		Was	silenced		false
WDR13	WDR13				reactivated			inactive	inactive		Wdr13	facultative		false
WNK3	WNK3		reactivated					inactive	inactive		Wnk3	silenced		false
XIAP	XIAP	escapee	escapee			biallelic		escapee	inactive		Xiap	silenced		false
XIST	XIST	escapee				biallelic		escapee	escape		Xist	constitutive
YIPF6	YIPF6	reactivated						inactive	inactive		Yipf6	facultative		false
ZBTB33	ZBTB33					biallelic		escapee	inactive		Zbtb33	silenced		false
ZC4H2	ZC4H2	reactivated						escapee	inactive		Zc4h2	facultative		true
ZDHHC9	ZDHHC9	reactivated		reactivated	reactivated			inactive	inactive		Zdhhc9	NPC-specific		true
ZNF275	ZNF275	reactivated				biallelic		escapee	inactive		Zfp275	silenced		false
ZNF280C	ZNF280C		reactivated					escapee	variable		Zfp280c	silenced		false
ZNF711	ZNF711	escapee						escapee	variable		Zfp711	silenced		true		ZFY
ZFX	ZFX	escapee		escapee				escapee	escape		Zfx	silenced		false		ZFY
ZMAT1	ZMAT1	reactivated						escapee	variable		Zmat1	silenced		false
ZMYM3	ZMYM3			escapee		biallelic		inactive	inactive		Zmym3	facultative		false
ZRSR2	ZRSR2		escapee					escapee	escape		Zrsr2	facultative		false
LINC00106	LINC00106	escapee						escapee	escape
AL022157.1	AL022157.1					biallelic
AL683813.2	AL683813.2					biallelic
AL732314.6	AL732314.6					biallelic
GAPDHP1	GAPDHP1			silenced
LINC02595	LINC02595				escapee	biallelic
RP11-706O15.3	RP11-706O15.3							inactive
GLUD2	GLUD2	silenced	silenced					inactive	inactive					false
RP3-368A4.5	RP3-368A4.5	escapee							inactive
DANT2	DANT2				reactivated
RP4-769N13.6	RP4-769N13.6	reactivated
DDX3YP2	DDX3P2	escapee
ARSD	ARSD	escapee			reactivated	biallelic		escapee	escape					false
ASMTL	ASMTL	escapee	escapee	escapee	escapee	biallelic		escapee	escape					false
ASMTL-AS1	ASMTL-AS1	escapee	escapee					inactive	escape
MIR325HG	MIR325HG					biallelic		inactive
EEF1B2P3	EEF1B2P3	silenced
PPP2R3B	PPP2R3B	escapee		escapee	escapee	biallelic		escapee	escape					false
HSPA8P1	HSPA8P1			reactivated
CD99P1	CD99P1	escapee						inactive	escape
EIF4A1P10	EIF4A1P10	silenced
EIF4BP7	EIF4BP7	escapee
INE1	INE1					biallelic		inactive
FAM104B	FAM104B	silenced		silenced					inactive					false
BX890604.2	BX890604.2				escapee	biallelic
CA5BP1	CA5BP1		escapee	escapee				escapee	escape
ZBED1	ZBED1	escapee				biallelic		escapee	escape					false
FAM3C2	FAM3C2P	silenced						inactive
RN7SL648P	RN7SL648P	escapee														RN7SL702P; RN7SL818P; RN7SL725P
PABPC1P3	PABPC1P3	escapee	escapee
RP1-93I3.1	RP1-93I3.1			escapee
LINC00629	LINC00629					biallelic		inactive
LINC00632	LINC00632				reactivated	biallelic		inactive
LINC00685	LINC00685	escapee				biallelic		inactive
LINC00894	EOLA2-DT	reactivated						inactive	inactive
RP11-622K12.1	RP11-622K12.1	reactivated							inactive
RP11-706O15.1	RP11-706O15.1	escapee		escapee				escapee	escape
PNMA6A	PNMA6A					biallelic		inactive	inactive					false
RP11-761E20.1	RP11-761E20.1	reactivated
RP13-36G14.4	RP13-36G14.4	escapee
NUS1P1	NUS1P1	reactivated		reactivated
RP3-417G15.1	RP3-417G15.1	silenced
RP3-514P16.1	RP3-514P16.1		reactivated
TLE1P1	TLE1P1	silenced		silenced
RAB40A	RAB40A	reactivated						escapee	inactive					false
GYG2	GYG2	escapee	escapee			biallelic		escapee	escape					false
TMSB15B-AS1	TMSB15B-AS1				reactivated	biallelic
KAL1	ANOS1		escapee					escapee	escape					false
TCEAL4	TCEAL4		escapee		escapee	biallelic		escapee	inactive					false
MXRA5	MXRA5					biallelic		escapee	escape					false
RP11-453F18__B.1	RP11-453F18__B.1	escapee							variable
SLC25A6	SLC25A6	escapee	escapee	escapee		biallelic		escapee	escape					false
RP1-197O17.2	RP1-197O17.2	silenced
VCX3B	VCX3B					biallelic		inactive						false
RP11-262D11.2	RP11-262D11.2	reactivated	reactivated						variable
WASH6P	WASH6P	escapee						inactive
RP11-1114A5.4	RP11-1114A5.4	reactivated
RP11-258C19.7	RP11-258C19.7	reactivated							inactive
PLCXD1	PLCXD1	escapee	escapee	escapee	escapee	biallelic		escapee	escape					false
RAP2C-AS1	RAP2C-AS1	silenced							inactive
TTC3P1	TTC3P1	escapee	escapee	escapee				inactive	inactive
RPS23P8	RPS23P8			silenced
SLC25A5-AS1	SLC25A5-AS1		escapee					inactive	inactive
WWC3	WWC3	escapee				biallelic		escapee	inactive					false
#1 Oliva et al., 2020, 10.1126/science.aba3066
#2 Tukiainen et al., 2017, https://doi.org/10.1038/nature24265
#3 Hauth et al., 2024, https://doi.org/10.1101/2024.02.22.581559
#4 Leblond et al., 2021, doi: 10.1016/j.mcn.2021.103623
