# Supplementary material for: Dynamic allele usage of X-linked genes ameliorates neurodevelopmental disease phenotypes in brain organoids
Source: Nat Commun. 2026 Jan 14;17:599. doi: 10.1038/s41467-026-68428-x (PMC12808108; doi:10.1038/s41467-026-68428-x)
Supplement: Supplementary file 5 — Supplementary Data 3 [file 41467_2026_68428_MOESM5_ESM.xlsx]

## Sheet: Sheet 1
Supplementary Table refers to GO analysis as shown in Fig. S5c
ID	Description	GeneRatio	BgRatio	pvalue	p.adjust	qvalue	geneID	Count
GO:0061650	ubiquitin-like protein conjugating enzyme activity	12/499	32/9796	2.37484e-08	1.34179e-05	1.26242e-05	UBE2D1/UBE2K/UBE2D4/UBE2D3/UBE2D2/UBE2L6/UBE2E3/UBE2E2/UBE2L3/UBE2I/UBE2E1/UBE2N	12
GO:0003729	mRNA binding	33/499	261/9796	1.14121e-06	0.000214928	0.000202214	FMR1/RBMX/MECP2/LIN28A/JRK/CIRBP/RBFOX2/N4BP1/FXR1/FXR2/KHDRBS2/KHDRBS3/CHTOP/HNRNPK/RBPMS2/PCBP1/LARP4B/DDX6/TSN/SNRPC/PEG10/TRA2B/HNRNPLL/YTHDF1/TIAL1/RBPMS/RARA/PABPC1/ETF1/EIF2S2/RBMS1/ELAVL1/RBFOX1	33
GO:0005126	cytokine receptor binding	16/499	84/9796	4.13885e-06	0.000584612	0.000550031	TRAF4/TRAF2/TRAF3/TRAF5/PIBF1/TRIP6/FKBP1A/IL27RA/C5/SPRED1/EFNA5/SH2B3/IRAK4/TRAF6/CASP3/GRB2	16
GO:0031625	ubiquitin protein ligase binding	29/499	238/9796	1.06459e-05	0.000897176	0.000844106	MID1/DLG3/VCL/USP2/TRAF4/TRAF2/TRAF3/UBE2D1/UBE2K/UBE2D4/TRAF5/UBE2L6/UBE2L3/BLZF1/EIF4E2/TMBIM6/SH3KBP1/BAG4/STX8/DAZAP2/FBXO7/BRCA1/YWHAZ/TRAF6/APC/USP7/HSP90AB1/CRK/UBE2N	29
GO:0044389	ubiquitin-like protein ligase binding	30/499	252/9796	1.19351e-05	0.000897176	0.000844106	MID1/DLG3/VCL/USP2/TRAF4/TRAF2/TRAF3/UBE2D1/UBE2K/UBE2D4/TRAF5/UBE2L6/UBE2L3/BLZF1/EIF4E2/TMBIM6/SH3KBP1/BAG4/STX8/DAZAP2/HGS/FBXO7/BRCA1/YWHAZ/TRAF6/APC/USP7/HSP90AB1/CRK/UBE2N	30
GO:0042826	histone deacetylase binding	15/499	86/9796	2.50033e-05	0.00156965	0.0014768	BCOR/PHF6/CBX5/PKN1/ZBTB7B/KPNA2/NRIP1/SP1/RARA/PARP1/RBBP4/TRAF6/NACC1/GLI3/HSP90AB1	15
GO:0019901	protein kinase binding	46/499	489/9796	3.66646e-05	0.00207155	0.00194901	FLNA/IRAK1/POLA1/VRK2/GOLGA2/TRAF4/TRAF2/TRAF3/ZFYVE26/PICK1/STX1B/CDC37/CRY2/PKN1/CCND3/SLC12A7/TNIP1/PRKAB2/SPRED1/TRIM27/CCDC102B/DAZAP2/SH2B3/NRP1/ITGB1/XIAP/AATF/FBXO7/YWHAZ/EEF1A1/IRAK4/IRAK3/CCNY/RARA/PARP1/CCNYL1/TRAF6/E2F1/APC/DLG4/CDK5R1/ELAVL1/GRB2/HSP90AB1/CRK/HSPB1	46
GO:0003682	chromatin binding	41/499	428/9796	6.54925e-05	0.00336393	0.00316495	FMR1/RBMX/OGT/HCFC1/MECP2/SMC1A/PHF8/POLA1/MED12/CBX5/CBX1/CBX3/TSPYL2/RNF4/BAHD1/SMARCD1/L3MBTL2/PKN1/PHF1/ARID3A/PHC2/L3MBTL3/PHC3/ERCC3/MLLT6/ARID5A/PCGF1/BCL6/E2F4/AR/RAD21/SIN3A/RARA/PARP1/RBBP4/SMARCA2/YY1/GABPA/RING1/GLI3/MSL1	41
GO:0060090	molecular adaptor activity	35/499	351/9796	0.000102315	0.00481735	0.0045324	FMR1/HCFC1/MECP2/STX1A/CBX5/CBX1/APPBP2/SMARCD1/TRAF2/AKAP9/DLGAP1/STX1B/SH3RF1/SGTA/EIF3B/STX12/DISC1/UBQLN2/STX6/TIAL1/STX3/STX8/FIS1/SEC22B/SP1/SH2B3/AR/FBXO7/E2F1/NUFIP1/TAF6/PRNP/VHL/GRB2/CRK	35
GO:0045182	translation regulator activity	16/499	116/9796	0.000249329	0.0108362	0.0101952	FMR1/GSPT2/EIF2S3/EIF4H/CIRBP/FXR1/FXR2/EIF3B/MTIF3/EIF4E2/EEF1A1/RARA/PABPC1/ETF1/EIF2S2/CYFIP1	16
GO:0008134	transcription factor binding	40/499	445/9796	0.000311896	0.0117481	0.0110532	USP11/FLNA/HCFC1/BCOR/MED12/CBX5/CBX3/RNF4/RUNX1T1/TRIP6/RBFOX2/CRY2/PKN1/ZNF618/CREB3/PHF1/MDFI/KCTD1/NAB2/ZBTB43/RNF6/DRAP1/DAZAP2/ARID5A/NRIP1/TCF4/BCL6/SP1/UBE2I/AR/YWHAZ/SIN3A/RARA/PARP1/E2F1/TAF6/ZBTB17/YY1/VHL/HSPB1	40
GO:0003727	single-stranded RNA binding	11/499	69/9796	0.000666767	0.0221602	0.0208494	FMR1/RBMX/EIF4H/FXR1/KHDRBS2/SNRPC/ATXN1/RBPMS/HNRNPH1/PABPC1/RBMS1	11
GO:0005484	SNAP receptor activity	7/499	31/9796	0.000770613	0.0241887	0.0227579	STX1A/STX1B/STX12/STX6/STX3/STX8/SEC22B	7
GO:1990226	histone methyltransferase binding	4/499	10/9796	0.00109233	0.0308582	0.0290329	CBX1/CBX3/PHF1/HSP90AB1	4
GO:0140693	molecular condensate scaffold activity	4/499	11/9796	0.00164781	0.0424204	0.0399112	FMR1/MECP2/UBQLN2/PRNP	4
GO:0016538	cyclin-dependent protein serine/threonine kinase regulator activity	7/499	35/9796	0.00165177	0.0424204	0.0399112	CCNC/CCND3/CCNB2/CCNY/CCNYL1/CASP3/CDK5R1	7
Highlighted terms refer to genes highlighet in the PPI network shown in Figure 5C
RNA binding
ubiquitination
histone/chromatin binding
