# Supplementary material for: Dynamic allele usage of X-linked genes ameliorates neurodevelopmental disease phenotypes in brain organoids
Source: Nat Commun. 2026 Jan 14;17:599. doi: 10.1038/s41467-026-68428-x (PMC12808108; doi:10.1038/s41467-026-68428-x)
Supplement: Supplementary file 7 — Supplementary Data 5 [file 41467_2026_68428_MOESM7_ESM.xlsx]

## Sheet: Primers
Primers for PCR amplification and Sanger sequencing of MID1 Exon9
MID1_Ex9-1_for	5‘-TGTAAAACGACGGCCAGTTGAGGACCACAGAACGGATT-3’
MID1_Ex9-1_rev	5‘-CAGGAAACAGCTATGACCACACTTGTTCCACACGGT-3’
Primers for PCR amplification and Sanger sequencing of MID1 gene
MID1_anfang_for	5´-ATGCAAGGATTTAAGGCCCT-3´
MID1_ende_rev	5´-TCTCAGGTGGTAAGTGCCTT-3´
Primers for allele-specific RT-PCR
MID1_Ex8_WT_f or	5´-AGTGGCCGGCATTATTGGGAAGTGGT -3´
MID1_Ex9_WT_r ev	5´-ATGCCCACGCGCCGGAGGT -3´
MID1_Ex9_MUT_r ev	5`-AGGATGCCCACGCGCCGT -3´
Primers for qRT-PCR
EN2_for	5´-TCTTCATCGACAACATCCTGCG-3´
EN2_rev	5´-TTTTCGAGACCTGGGACCTGA-3´
FOXG1_for	5´-AGAAGAACGGCAAGTACGAGA-3´
FOXG1_rev	5´-TGTTGAGGGACAGATTGTGGC-3´
EMX1_for	5´-CGCCTTCGAGAAGAACCAC-3´
EMX1_rev	5´-GGTTCTGGAACCACACCTTC-3´
GBX2_for	5´-TTTTCGAGACCTGGGACCTGA-3´
GBX2_rev	5´-GGCCAGTCAGATTGTCATCCG-3´
MID1_Ex1-2_for	5´-TGTGTGACCGATGACCAGTT-3´
MID1_Ex1-2_rev	5´-GTTTTGCTTCAATTTGTCATAGC-3´
MID1_Ex6-7_for	5´-ACCATATTCACCGGACAAGC-3´
MID1_Ex6-7_rev	5´-GGTTCTGCTTGATGTTGGGTA-3´
MID1_Ex8-9_for	5´-CTCACACACCTGAACGCTTC-3´
MID1_Ex8-9_rev	5´-CAGACACTTGTTCCACACGG-3´
Primers for QUASEP Assay
CA5B_for	5´-[Biotin]TGTGGTAAGGCACAGACA-3´
CA5B_rev	5´-ACACTGGGGCAAATATACTGAC-3´
CA5B_seq	5´-GCCAGGAAGTACCAGT-3´
MID1_for	5´-AATAACTGGGTGGTGAGACACA-3´
MID1_rev	5´-[Biotin]AGGCGATAGAGCCGTTAT-3´
MID1_seq	5´-GAGCCTGCCCCCCAC-3´
ZNF185_for	5´-AGGCTTATAATGGGCCAAGTTGA-3´
ZNF185_rev	5´-[Biotin]CAACACATGCCAACATACCTGTAA-3´
ZNF185_seq	5´-AGTTTTTCATTTGGTCTTC-3´
GPM6B_J_for	5´-[Biotin]AAAATTGCTTCTGGAAAGCTTGTC-3´
GPM6B_J_rev	5´-CCCAAGTCCAGGACCCATTAATT-3´
GPM6B_J_seq	5´-ATCTGGATGCTGGACT-3´
GPM6B_M_for	5´-TGGCACTGATAGAAAATATTGATT-3´
GPM6B_M_rev	5´-[Biotin]TCCTGTTGCATGACAGATTTAACT-3´
GPM6B_M_seq	5´-AGCTACCAGAATTAGAAAAG-3´
Primers for Sex Genotype in Mice
SRY_for	5’ – TTGTCTTAGAGAGCATGGAGGGCCATGTCAA - 3’
SRY_rev	5’ – CCACTCCTCTGTGACACTTAAGCCCTCCGA- 3’
XIST_Exon-7_for	5’ – CACCAGACTGCCCTGAGAAA- 3’
XIST_Exon-7_rev	5’ – TTCTGTCCAGCCAGCTCAAG- 3’

## Sheet: Guides
gRNA sequences for iPS clones
J line gRNAs (het and hom)	MID1_Ex9_gRNA1_f	5´-TTTCTTGGCTTTATATATCTTGTGGAAAGGACGAAACACCGATGCCCACGCGCCGGAGGT-3´
	MID1_Ex9_gRNA1_r	5´-GACTAGCCTTATTTTAACTTGCTATTTCTAGCTCTAAAACACCTCCGGCGCGTGGGCATC-3´
Template for HDR	MID1_delCTCC_deletion_template	5´-A*A*AAGGCGATAGAGCCGTTATCATAGTCCAGCAGGATGCCCACGCGCCGTGGGGGGCAGGCTCAATGGGGATTTCCTTGCTATTGTGTCTCACC*A*C-3´
MID1 4-bp mutation - gene correction
	MID1_delCTCC_gRNA2_f	5´-TTTCTTGGCTTTATATATCTTGTGGAAAGGACGAAACACCGCAGGATGCCCACGCGCCGTG-3´
	MID1_delCTCC_gRNA2_r	5´-GACTAGCCTTATTTTAACTTGCTATTTCTAGCTCTAAAACCACGGCGCGTGGGCATCCTGC-3´
	MID1_delCTCC_ssDNA_template	5´-A*A*AAGGCGATAGAGCCGTTATCATAGTCCAGCAGGATGCCCACGCGCCGGAGGTGGGGGGCAGGCTCAATGGGGATTTCCTTGCTATTGTGTCTCACC*A*C-3´
Full knockout of MID1
KO gRNAs	MID1_anfang_gRNA2_f	5´-TTTCTTGGCTTTATATATCTTGTGGAAAGGACGAAACACCGAAAGCGCCCCTAATCCTCG-3´
	MID1_anfang_gRNA2_r	5´-GACTAGCCTTATTTTAACTTGCTATTTCTAGCTCTAAAACCGAGGATTAGGGGCGCTTTC-3´
	MID1_ende_gRNA2_f	5´-TTTCTTGGCTTTATATATCTTGTGGAAAGGACGAAACACCGTCTAGGAGAATCCTAGCAGT-3´
	MID1_ende_gRNA2_r	5´-GACTAGCCTTATTTTAACTTGCTATTTCTAGCTCTAAAACACTGCTAGGATTCTCCTAGAC-3´
* refers to phosphorothioate internucleotide linkage
