# Supplementary material for: Dynamic allele usage of X-linked genes ameliorates neurodevelopmental disease phenotypes in brain organoids
Source: Nat Commun. 2026 Jan 14;17:599. doi: 10.1038/s41467-026-68428-x (PMC12808108; doi:10.1038/s41467-026-68428-x)
Supplement: Supplementary file 10 — Source data [file 41467_2026_68428_MOESM10_ESM.xlsx]

## Sheet: Fig1b
Fig1b
p	ci_low	ci_up	gene	cell	line	reactivated_in
0	0	0	SHROOM2	iPSCs	M-ctrl	NPCs
0	0	0	MID1	iPSCs	M-ctrl	NPCs & neurons
0.00328363	0.000531145	0.0200143	GPM6B	iPSCs	M-ctrl	NPCs & neurons
0	0	0	EIF2S3	iPSCs	M-ctrl	neurons
0.0242915	0.00851288	0.0673297	TMEM47	iPSCs	M-ctrl	NPCs
0	0	0	HUWE1	iPSCs	M-ctrl	NPCs
0.0178571	0.0028854	0.102526	DLG3	iPSCs	M-ctrl	NPCs & neurons
0	0	0	OGT	iPSCs	M-ctrl	neurons
0	0	0	RP11-262D11.2	iPSCs	M-ctrl	NPCs
0.015997	0.00505545	0.0494427	FTX	iPSCs	M-ctrl	neurons
0	0	0	COX7B	iPSCs	M-ctrl	NPCs
0.0114415	0.00653234	0.019966	PGK1	iPSCs	M-ctrl	NPCs & neurons
0.0186667	0.00706887	0.0483659	MORF4L2	iPSCs	M-ctrl	NPCs
0	0	0	SLC25A5	iPSCs	M-ctrl	neurons
0.0103093	0.000781465	0.121838	LAMP2	iPSCs	M-ctrl	NPCs & neurons
0	0	0	ATP11C	iPSCs	M-ctrl	NPCs
0	0	0	FMR1	iPSCs	M-ctrl	NPCs & neurons
0.139344	0.076269	0.240975	SHROOM2	NPCs	M-ctrl	NPCs
0.278468	0.24625	0.313151	MID1	NPCs	M-ctrl	NPCs & neurons
0.300037	0.27337	0.328132	GPM6B	NPCs	M-ctrl	NPCs & neurons
0	0	0	EIF2S3	NPCs	M-ctrl	neurons
0.105051	0.074474	0.146198	TMEM47	NPCs	M-ctrl	NPCs
0.236323	0.135804	0.378645	HUWE1	NPCs	M-ctrl	NPCs
0.128205	0.0672811	0.230654	DLG3	NPCs	M-ctrl	NPCs & neurons
0	0	0	OGT	NPCs	M-ctrl	neurons
0.15	0.0836985	0.254249	RP11-262D11.2	NPCs	M-ctrl	NPCs
0.0191075	0	0.109333	FTX	NPCs	M-ctrl	neurons
0.523077	0.366493	0.675253	COX7B	NPCs	M-ctrl	NPCs
0.187855	0.149573	0.233248	PGK1	NPCs	M-ctrl	NPCs & neurons
0.0865922	0.0551985	0.133321	MORF4L2	NPCs	M-ctrl	NPCs
0	0	0	SLC25A5	NPCs	M-ctrl	neurons
0.0915493	0.0454597	0.175763	LAMP2	NPCs	M-ctrl	NPCs & neurons
0.0775194	0.0347361	0.164042	ATP11C	NPCs	M-ctrl	NPCs
0.206897	0.074156	0.459356	FMR1	NPCs	M-ctrl	NPCs & neurons
0.037037	0	0.0758334	SHROOM2	neurons	M-ctrl	NPCs
0.182116	0.145414	0.225635	MID1	neurons	M-ctrl	NPCs & neurons
0.274226	0.251607	0.298068	GPM6B	neurons	M-ctrl	NPCs & neurons
0.0895792	0.0726216	0.110027	EIF2S3	neurons	M-ctrl	neurons
0	0	0	TMEM47	neurons	M-ctrl	NPCs
0.0169679	0	0.0820685	HUWE1	neurons	M-ctrl	NPCs
0.0775194	0.0347361	0.164042	DLG3	neurons	M-ctrl	NPCs & neurons
0.157184	0.113279	0.213999	OGT	neurons	M-ctrl	neurons
0.047619	0	0.157624	RP11-262D11.2	neurons	M-ctrl	NPCs
0.121664	0.0918767	0.159413	FTX	neurons	M-ctrl	neurons
0.0510204	0	0.14923	COX7B	neurons	M-ctrl	NPCs
0.114136	0.0834259	0.154247	PGK1	neurons	M-ctrl	NPCs & neurons
0	0	0	MORF4L2	neurons	M-ctrl	NPCs
0.0748899	0.0405658	0.134195	SLC25A5	neurons	M-ctrl	neurons
0.0983607	0.0474864	0.192712	LAMP2	neurons	M-ctrl	NPCs & neurons
0.0538462	0	0.134077	ATP11C	neurons	M-ctrl	NPCs
0.304348	0.16083	0.499677	FMR1	neurons	M-ctrl	NPCs & neurons
0.0165289	0.00267106	0.0954057	SHROOM2	iPSCs	J-ctrl	NPCs
0	0	0	MID1	iPSCs	J-ctrl	NPCs
0	0	0	GPM6B	iPSCs	J-ctrl	NPCs & neurons
0.011327	0.00728952	0.0175612	EIF2S3	iPSCs	J-ctrl	NPCs & neurons
0	0	0	TMEM47	iPSCs	J-ctrl	NPCs
0.0198238	0.0108349	0.0359987	NUS1P1	iPSCs	J-ctrl	neurons
0.0189873	0.00429375	0.0799274	GSPT2	iPSCs	J-ctrl	NPCs
0	0	0	HUWE1	iPSCs	J-ctrl	NPCs
0.0193133	0.00820737	0.0447691	FTX	iPSCs	J-ctrl	neurons
0.00628931	0.000477455	0.0773701	MORF4L2	iPSCs	J-ctrl	neurons
0.0207254	0.0057264	0.0721595	ZDHHC9	iPSCs	J-ctrl	NPCs
0.00666173	0.00282568	0.0156239	RBMX	iPSCs	J-ctrl	NPCs & neurons
0.0129032	0.00208574	0.0755755	HCFC1	iPSCs	J-ctrl	NPCs & neurons
0.092437	0.0431291	0.187094	SHROOM2	NPCs	J-ctrl	NPCs
0.115044	0.0573433	0.217415	MID1	NPCs	J-ctrl	NPCs
0.0570071	0.0339827	0.0941117	GPM6B	NPCs	J-ctrl	NPCs & neurons
0.09375	0.0452271	0.184284	EIF2S3	NPCs	J-ctrl	NPCs & neurons
0.133333	0.0546791	0.290376	TMEM47	NPCs	J-ctrl	NPCs
0.0365303	0	0.123502	NUS1P1	NPCs	J-ctrl	neurons
0.112903	0.0433101	0.26352	GSPT2	NPCs	J-ctrl	NPCs
0.333333	0.177076	0.537428	HUWE1	NPCs	J-ctrl	NPCs
0	0	0	FTX	NPCs	J-ctrl	neurons
0	0	0	MORF4L2	NPCs	J-ctrl	neurons
0.0952381	0.0427932	0.19862	ZDHHC9	NPCs	J-ctrl	NPCs
0.0474485	0.0335037	0.0667963	RBMX	NPCs	J-ctrl	NPCs & neurons
0.314815	0.177639	0.494255	HCFC1	NPCs	J-ctrl	NPCs & neurons
0.0258065	0	0.0532709	SHROOM2	neurons	J-ctrl	NPCs
0.0666667	0	0.190513	MID1	neurons	J-ctrl	NPCs
0.202958	0.176653	0.232076	GPM6B	neurons	J-ctrl	NPCs & neurons
0.106685	0.0913324	0.124265	EIF2S3	neurons	J-ctrl	NPCs & neurons
0	0	0	TMEM47	neurons	J-ctrl	NPCs
0.313953	0.208878	0.442333	NUS1P1	neurons	J-ctrl	neurons
0.0666667	0	0.154936	GSPT2	neurons	J-ctrl	NPCs
0	0	0	HUWE1	neurons	J-ctrl	NPCs
0.0932203	0.0435	0.188567	FTX	neurons	J-ctrl	neurons
0.192308	0.102008	0.332909	MORF4L2	neurons	J-ctrl	neurons
0.0492958	0	0.123373	ZDHHC9	neurons	J-ctrl	NPCs
0.0704698	0.0478002	0.102731	RBMX	neurons	J-ctrl	NPCs & neurons
0.257143	0.113341	0.483836	HCFC1	neurons	J-ctrl	NPCs & neurons
0	0	0	MID1	iPSCs	A-ctrl	NPCs & neurons
0	0	0	GPM6B	iPSCs	A-ctrl	NPCs & neurons
0	0	0	EIF2S3	iPSCs	A-ctrl	neurons
0.0143876	0.0077181	0.0266654	NUS1P1	iPSCs	A-ctrl	NPCs & neurons
0	0	0	GSPT2	iPSCs	A-ctrl	NPCs & neurons
0	0	0	HUWE1	iPSCs	A-ctrl	NPCs & neurons
0	0	0	DLG3	iPSCs	A-ctrl	neurons
0	0	0	OGT	iPSCs	A-ctrl	neurons
0	0	0	RP11-262D11.2	iPSCs	A-ctrl	NPCs & neurons
0	0	0	FTX	iPSCs	A-ctrl	NPCs & neurons
0	0	0	COX7B	iPSCs	A-ctrl	NPCs & neurons
0.0125591	0.00438685	0.0354137	PGK1	iPSCs	A-ctrl	NPCs & neurons
0	0	0	SLC25A5	iPSCs	A-ctrl	NPCs & neurons
0.0208333	0.00157294	0.223209	LAMP2	iPSCs	A-ctrl	neurons
0	0	0	ZDHHC9	iPSCs	A-ctrl	neurons
0	0	0	RBMX	iPSCs	A-ctrl	NPCs
0	0	0	ATP11C	iPSCs	A-ctrl	NPCs
0	0	0	FMR1	iPSCs	A-ctrl	NPCs & neurons
0	0	0	HCFC1	iPSCs	A-ctrl	NPCs & neurons
0.341375	0.237055	0.4637	MID1	NPCs	A-ctrl	NPCs & neurons
0.708965	0.648075	0.76317	GPM6B	NPCs	A-ctrl	NPCs & neurons
0	0	0	EIF2S3	NPCs	A-ctrl	neurons
0.0478548	0.0298653	0.0758334	NUS1P1	NPCs	A-ctrl	NPCs & neurons
0.110609	0.085982	0.141201	GSPT2	NPCs	A-ctrl	NPCs & neurons
0.385965	0.237736	0.558856	HUWE1	NPCs	A-ctrl	NPCs & neurons
0.0812628	0	0.191905	DLG3	NPCs	A-ctrl	neurons
0.0332714	0	0.122898	OGT	NPCs	A-ctrl	neurons
0.0617044	0.0385863	0.0972719	RP11-262D11.2	NPCs	A-ctrl	NPCs & neurons
0.0893011	0.0584705	0.134073	FTX	NPCs	A-ctrl	NPCs & neurons
0.199132	0.10545	0.344034	COX7B	NPCs	A-ctrl	NPCs & neurons
0.180716	0.139773	0.230439	PGK1	NPCs	A-ctrl	NPCs & neurons
0.31	0.232555	0.3998	SLC25A5	NPCs	A-ctrl	NPCs & neurons
0	0	0	LAMP2	NPCs	A-ctrl	neurons
0.0851064	0	0.263391	ZDHHC9	NPCs	A-ctrl	neurons
0.134134	0.0947462	0.186523	RBMX	NPCs	A-ctrl	NPCs
0.294118	0.158816	0.479045	ATP11C	NPCs	A-ctrl	NPCs
0.106667	0.0435724	0.238355	FMR1	NPCs	A-ctrl	NPCs & neurons
0.243902	0.168012	0.340061	HCFC1	NPCs	A-ctrl	NPCs & neurons
0.261449	0.127065	0.462635	MID1	neurons	A-ctrl	NPCs & neurons
0.104167	0.0632065	0.16694	GPM6B	neurons	A-ctrl	NPCs & neurons
0.116737	0.0939369	0.14419	EIF2S3	neurons	A-ctrl	neurons
0.178507	0.145253	0.217438	NUS1P1	neurons	A-ctrl	NPCs & neurons
0.137931	0.079225	0.229305	GSPT2	neurons	A-ctrl	NPCs & neurons
0.232027	0.166561	0.313544	HUWE1	neurons	A-ctrl	NPCs & neurons
0.262386	0.166451	0.387885	DLG3	neurons	A-ctrl	neurons
0.322425	0.18395	0.501127	OGT	neurons	A-ctrl	neurons
0.147059	0.0471932	0.375064	RP11-262D11.2	neurons	A-ctrl	NPCs & neurons
0.145939	0.133235	0.159631	FTX	neurons	A-ctrl	NPCs & neurons
0.285326	0.193152	0.399695	COX7B	neurons	A-ctrl	NPCs & neurons
0.19308	0.138688	0.262306	PGK1	neurons	A-ctrl	NPCs & neurons
0.186969	0.139259	0.246347	SLC25A5	neurons	A-ctrl	NPCs & neurons
0.214286	0.0768722	0.471794	LAMP2	neurons	A-ctrl	neurons
0.0769231	0.0344657	0.16286	ZDHHC9	neurons	A-ctrl	neurons
0	0	0	RBMX	neurons	A-ctrl	NPCs
0	0	0	ATP11C	neurons	A-ctrl	NPCs
0.131352	0.0656448	0.245546	FMR1	neurons	A-ctrl	NPCs & neurons

## Sheet: Fig1c
Fig1c
p	ci_low	ci_up	gene	cell	line
0.351351	0.273838	0.437584	PLCXD1	iPSCs	M-ctrl
0.460449	0.40183	0.520182	IL3RA	iPSCs	M-ctrl
0.479323	0.431799	0.527224	SLC25A6	iPSCs	M-ctrl
0.374292	0.278256	0.481368	ASMTL-AS1	iPSCs	M-ctrl
0.46087	0.345537	0.58055	ASMTL	iPSCs	M-ctrl
0.430108	0.340089	0.524997	GYG2	iPSCs	M-ctrl
0.26467	0.226572	0.306634	PRKX	iPSCs	M-ctrl
0.322335	0.304736	0.340454	NLGN4X	iPSCs	M-ctrl
0.187583	0.162973	0.214956	TMSB4X	iPSCs	M-ctrl
0.364338	0.335787	0.393878	CA5BP1	iPSCs	M-ctrl
0.194909	0.156429	0.240158	AP1S2	iPSCs	M-ctrl
0.425532	0.323257	0.534604	SYAP1	iPSCs	M-ctrl
0.443182	0.349984	0.540559	RBBP7	iPSCs	M-ctrl
0.310811	0.222042	0.416088	EIF1AX	iPSCs	M-ctrl
0.202091	0.147805	0.269997	MED14	iPSCs	M-ctrl
0.462984	0.421816	0.504664	USP9X	iPSCs	M-ctrl
0.272059	0.185348	0.380394	DDX3X	iPSCs	M-ctrl
0.26226	0.207708	0.325256	UBA1	iPSCs	M-ctrl
0.285714	0.198104	0.393077	NUDT10	iPSCs	M-ctrl
0.234095	0.198408	0.274007	NONO	iPSCs	M-ctrl
0.36638	0.301397	0.436617	JPX	iPSCs	M-ctrl
0.247003	0.17666	0.333994	PABPC1P3	iPSCs	M-ctrl
0.3867	0.359531	0.414592	TTC3P1	iPSCs	M-ctrl
0.277778	0.181104	0.4008	ATRX	iPSCs	M-ctrl
0.235556	0.187955	0.290892	TSPAN6	iPSCs	M-ctrl
0.257831	0.220688	0.298829	PGRMC1	iPSCs	M-ctrl
0.395833	0.234492	0.583559	CXorf56	iPSCs	M-ctrl
0.5	0.38809	0.61191	THOC2	iPSCs	M-ctrl
0.206612	0.127434	0.317106	XIAP	iPSCs	M-ctrl
0.202125	0.172761	0.235063	HMGB3	iPSCs	M-ctrl
0.282609	0.212693	0.364856	VMA21	iPSCs	M-ctrl
0.315789	0.215482	0.436794	PLCXD1	NPCs	M-ctrl
0.47835	0.394273	0.563672	IL3RA	NPCs	M-ctrl
0.509561	0.45547	0.563429	SLC25A6	NPCs	M-ctrl
0.432947	0.320666	0.552564	ASMTL-AS1	NPCs	M-ctrl
0.47619	0.321891	0.635173	ASMTL	NPCs	M-ctrl
0.509434	0.38634	0.631394	GYG2	NPCs	M-ctrl
0.432355	0.379411	0.486892	PRKX	NPCs	M-ctrl
0.440971	0.406968	0.475537	NLGN4X	NPCs	M-ctrl
0.181231	0.162687	0.20138	TMSB4X	NPCs	M-ctrl
0.441746	0.390348	0.494424	CA5BP1	NPCs	M-ctrl
0.196755	0.162583	0.236084	AP1S2	NPCs	M-ctrl
0.503356	0.399241	0.60718	SYAP1	NPCs	M-ctrl
0.511905	0.413396	0.609497	RBBP7	NPCs	M-ctrl
0.297521	0.202403	0.414129	EIF1AX	NPCs	M-ctrl
0.419355	0.345713	0.496773	MED14	NPCs	M-ctrl
0.59871	0.527904	0.665623	USP9X	NPCs	M-ctrl
0.228426	0.160521	0.314303	DDX3X	NPCs	M-ctrl
0.441691	0.376867	0.508567	UBA1	NPCs	M-ctrl
0.254717	0.161403	0.377683	NUDT10	NPCs	M-ctrl
0.237802	0.203851	0.275452	NONO	NPCs	M-ctrl
0.453584	0.361727	0.548715	JPX	NPCs	M-ctrl
0.444447	0.338656	0.555526	PABPC1P3	NPCs	M-ctrl
0.369842	0.349931	0.390206	TTC3P1	NPCs	M-ctrl
0.693548	0.526769	0.82147	ATRX	NPCs	M-ctrl
0.194915	0.15217	0.246181	TSPAN6	NPCs	M-ctrl
0.250954	0.218053	0.286998	PGRMC1	NPCs	M-ctrl
0.766667	0.633585	0.861945	CXorf56	NPCs	M-ctrl
0.818182	0.66419	0.911018	THOC2	NPCs	M-ctrl
0.487179	0.346424	0.629998	XIAP	NPCs	M-ctrl
0.17354	0.144828	0.206568	HMGB3	NPCs	M-ctrl
0.28022	0.223742	0.344625	VMA21	NPCs	M-ctrl
0.546667	0.39885	0.686688	PLCXD1	neurons	M-ctrl
0.484736	0.443834	0.525845	IL3RA	neurons	M-ctrl
0.489144	0.43194	0.546634	SLC25A6	neurons	M-ctrl
0.389081	0.290725	0.497378	ASMTL-AS1	neurons	M-ctrl
0.47541	0.318898	0.636906	ASMTL	neurons	M-ctrl
0.34375	0.167237	0.577393	GYG2	neurons	M-ctrl
0.391159	0.335685	0.449597	PRKX	neurons	M-ctrl
0.416193	0.392422	0.44036	NLGN4X	neurons	M-ctrl
0.181298	0.157598	0.207683	TMSB4X	neurons	M-ctrl
0.405874	0.364675	0.448442	CA5BP1	neurons	M-ctrl
0.174093	0.146466	0.205676	AP1S2	neurons	M-ctrl
0.461538	0.357499	0.569039	SYAP1	neurons	M-ctrl
0.509804	0.384387	0.633998	RBBP7	neurons	M-ctrl
0.377049	0.234587	0.544483	EIF1AX	neurons	M-ctrl
0.5	0.408109	0.591891	MED14	neurons	M-ctrl
0.402614	0.349591	0.458016	USP9X	neurons	M-ctrl
0.669355	0.553191	0.767984	DDX3X	neurons	M-ctrl
0.442072	0.387549	0.498027	UBA1	neurons	M-ctrl
0.321429	0.229109	0.43019	NUDT10	neurons	M-ctrl
0.221723	0.178502	0.271945	NONO	neurons	M-ctrl
0.463981	0.394208	0.535194	JPX	neurons	M-ctrl
0.495327	0.37361	0.617602	PABPC1P3	neurons	M-ctrl
0.393709	0.38224	0.405297	TTC3P1	neurons	M-ctrl
0.330645	0.232016	0.446809	ATRX	neurons	M-ctrl
0.193548	0.129524	0.279073	TSPAN6	neurons	M-ctrl
0.22375	0.188091	0.263972	PGRMC1	neurons	M-ctrl
0.37931	0.233342	0.550968	CXorf56	neurons	M-ctrl
0.697674	0.557608	0.808615	THOC2	neurons	M-ctrl
0.35514	0.246593	0.480966	XIAP	neurons	M-ctrl
0.20101	0.159398	0.250252	HMGB3	neurons	M-ctrl
0.232639	0.174696	0.302751	VMA21	neurons	M-ctrl
0.475336	0.415088	0.536311	PLCXD1	iPSCs	J-ctrl
0.493056	0.417907	0.56852	PPP2R3B	iPSCs	J-ctrl
0.478873	0.403591	0.555128	IL3RA	iPSCs	J-ctrl
0.432361	0.368185	0.49889	SLC25A6	iPSCs	J-ctrl
0.424662	0.387194	0.463017	ASMTL	iPSCs	J-ctrl
0.342889	0.308073	0.379482	PRKX	iPSCs	J-ctrl
0.377252	0.349647	0.405677	RP11-706O15.1	iPSCs	J-ctrl
0.486263	0.462887	0.509699	NLGN4X	iPSCs	J-ctrl
0.196833	0.16464	0.23356	TMSB4X	iPSCs	J-ctrl
0.417394	0.393161	0.442031	CA5BP1	iPSCs	J-ctrl
0.412693	0.382654	0.443397	AP1S2	iPSCs	J-ctrl
0.493333	0.419671	0.567287	RBBP7	iPSCs	J-ctrl
0.284345	0.223435	0.354285	EIF1AX	iPSCs	J-ctrl
0.452049	0.377207	0.529124	ZFX	iPSCs	J-ctrl
0.159763	0.114823	0.217961	USP9X	iPSCs	J-ctrl
0.346821	0.260282	0.444829	DDX3X	iPSCs	J-ctrl
0.340309	0.302101	0.380712	UBA1	iPSCs	J-ctrl
0.206612	0.127434	0.317106	NUDT10	iPSCs	J-ctrl
0.234597	0.185663	0.291807	NONO	iPSCs	J-ctrl
0.474695	0.429766	0.520037	JPX	iPSCs	J-ctrl
0.361749	0.318595	0.407256	TTC3P1	iPSCs	J-ctrl
0.226667	0.179866	0.281465	TSPAN6	iPSCs	J-ctrl
0.429799	0.363272	0.498963	ALG13	iPSCs	J-ctrl
0.25944	0.222013	0.300737	PGRMC1	iPSCs	J-ctrl
0.194271	0.160806	0.23277	HMGB3	iPSCs	J-ctrl
0.234973	0.163893	0.324901	VMA21	iPSCs	J-ctrl
0.480769	0.358358	0.605533	PLCXD1	NPCs	J-ctrl
0.638889	0.484641	0.768977	PPP2R3B	NPCs	J-ctrl
0.888889	0.671152	0.969096	IL3RA	NPCs	J-ctrl
0.402985	0.262191	0.561813	SLC25A6	NPCs	J-ctrl
0.461588	0.36777	0.558208	ASMTL	NPCs	J-ctrl
0.382564	0.283553	0.492387	PRKX	NPCs	J-ctrl
0.437387	0.390092	0.485848	RP11-706O15.1	NPCs	J-ctrl
0.495636	0.426575	0.564864	NLGN4X	NPCs	J-ctrl
0.154405	0.135018	0.176008	TMSB4X	NPCs	J-ctrl
0.445124	0.369899	0.522951	CA5BP1	NPCs	J-ctrl
0.282125	0.235649	0.333764	AP1S2	NPCs	J-ctrl
0.541284	0.418334	0.659405	RBBP7	NPCs	J-ctrl
0.244681	0.148656	0.375384	EIF1AX	NPCs	J-ctrl
0.473761	0.396102	0.55271	ZFX	NPCs	J-ctrl
0.348837	0.230242	0.48966	USP9X	NPCs	J-ctrl
0.372414	0.276009	0.480159	DDX3X	NPCs	J-ctrl
0.430057	0.366909	0.495565	UBA1	NPCs	J-ctrl
0.322034	0.188142	0.493313	NUDT10	NPCs	J-ctrl
0.426136	0.333975	0.523731	NONO	NPCs	J-ctrl
0.375263	0.249833	0.520013	JPX	NPCs	J-ctrl
0.523808	0.460723	0.586142	TTC3P1	NPCs	J-ctrl
0.259475	0.203269	0.324885	TSPAN6	NPCs	J-ctrl
0.45082	0.339384	0.567418	ALG13	NPCs	J-ctrl
0.26324	0.220968	0.310377	PGRMC1	NPCs	J-ctrl
0.201961	0.160005	0.251623	HMGB3	NPCs	J-ctrl
0.251163	0.182801	0.334622	VMA21	NPCs	J-ctrl
0.541667	0.391218	0.684883	PLCXD1	neurons	J-ctrl
0.534884	0.343491	0.716528	PPP2R3B	neurons	J-ctrl
0.443709	0.343431	0.548793	IL3RA	neurons	J-ctrl
0.525424	0.361289	0.684243	SLC25A6	neurons	J-ctrl
0.610705	0.48866	0.720294	ASMTL	neurons	J-ctrl
0.304547	0.213922	0.413375	PRKX	neurons	J-ctrl
0.512625	0.471497	0.553582	RP11-706O15.1	neurons	J-ctrl
0.518088	0.471802	0.564065	NLGN4X	neurons	J-ctrl
0.185103	0.15946	0.213822	TMSB4X	neurons	J-ctrl
0.433098	0.369116	0.499392	CA5BP1	neurons	J-ctrl
0.225941	0.184115	0.274076	AP1S2	neurons	J-ctrl
0.553191	0.367685	0.724982	RBBP7	neurons	J-ctrl
0.351064	0.236677	0.485568	EIF1AX	neurons	J-ctrl
0.530499	0.44452	0.614705	ZFX	neurons	J-ctrl
0.258065	0.158895	0.3904	USP9X	neurons	J-ctrl
0.8	0.642806	0.898897	DDX3X	neurons	J-ctrl
0.390586	0.32624	0.458977	UBA1	neurons	J-ctrl
0.227642	0.144851	0.338995	NUDT10	neurons	J-ctrl
0.725	0.580405	0.834017	NONO	neurons	J-ctrl
0.496959	0.333887	0.66068	JPX	neurons	J-ctrl
0.40872	0.375292	0.443014	TTC3P1	neurons	J-ctrl
0.302564	0.225017	0.393275	TSPAN6	neurons	J-ctrl
0.546763	0.437508	0.651691	ALG13	neurons	J-ctrl
0.230366	0.188192	0.278747	PGRMC1	neurons	J-ctrl
0.167155	0.121343	0.225819	HMGB3	neurons	J-ctrl
0.191011	0.136524	0.26068	VMA21	neurons	J-ctrl
0.323341	0.310347	0.336612	PLCXD1	iPSCs	A-ctrl
0.39317	0.342835	0.445881	PPP2R3B	iPSCs	A-ctrl
0.425988	0.409053	0.443098	SLC25A6	iPSCs	A-ctrl
0.443141	0.399997	0.48716	ASMTL-AS1	iPSCs	A-ctrl
0.341036	0.264919	0.42634	ASMTL	iPSCs	A-ctrl
0.357143	0.167464	0.605428	GYG2	iPSCs	A-ctrl
0.353675	0.332641	0.375292	PRKX	iPSCs	A-ctrl
0.348679	0.324768	0.373377	RP11-706O15.1	iPSCs	A-ctrl
0.389242	0.377262	0.401358	NLGN4X	iPSCs	A-ctrl
0.179017	0.152271	0.209302	TMSB4X	iPSCs	A-ctrl
0.464727	0.414937	0.51523	AP1S2	iPSCs	A-ctrl
0.393443	0.248248	0.560267	SYAP1	iPSCs	A-ctrl
0.210249	0.18288	0.240508	EIF1AX	iPSCs	A-ctrl
0.409598	0.367279	0.453299	ZFX	iPSCs	A-ctrl
0.215909	0.146595	0.306236	MED14	iPSCs	A-ctrl
0.258105	0.221301	0.298682	USP9X	iPSCs	A-ctrl
0.274648	0.189162	0.380631	DDX3X	iPSCs	A-ctrl
0.296101	0.246483	0.351053	UBA1	iPSCs	A-ctrl
0.386711	0.316591	0.461865	NUDT10	iPSCs	A-ctrl
0.268204	0.228742	0.311722	NONO	iPSCs	A-ctrl
0.348402	0.319061	0.37894	JPX	iPSCs	A-ctrl
0.488106	0.352048	0.62595	PABPC1P3	iPSCs	A-ctrl
0.419868	0.391371	0.44891	TTC3P1	iPSCs	A-ctrl
0.219618	0.176899	0.269278	ATRX	iPSCs	A-ctrl
0.351786	0.244241	0.47681	ALG13	iPSCs	A-ctrl
0.411803	0.330952	0.497712	CXorf56	iPSCs	A-ctrl
0.43956	0.312818	0.574707	THOC2	iPSCs	A-ctrl
0.346826	0.312223	0.383127	XIAP	iPSCs	A-ctrl
0.335023	0.294188	0.378486	HMGB3	iPSCs	A-ctrl
0.320818	0.306788	0.335178	PLCXD1	NPCs	A-ctrl
0.463353	0.413116	0.514345	PPP2R3B	NPCs	A-ctrl
0.456431	0.44082	0.472128	SLC25A6	NPCs	A-ctrl
0.415207	0.36294	0.469453	ASMTL-AS1	NPCs	A-ctrl
0.538858	0.435091	0.639363	ASMTL	NPCs	A-ctrl
0.515152	0.302256	0.722686	GYG2	NPCs	A-ctrl
0.464127	0.439483	0.488948	PRKX	NPCs	A-ctrl
0.45393	0.437042	0.470925	RP11-706O15.1	NPCs	A-ctrl
0.469918	0.441206	0.498831	NLGN4X	NPCs	A-ctrl
0.190123	0.17046	0.211477	TMSB4X	NPCs	A-ctrl
0.477066	0.391479	0.564022	AP1S2	NPCs	A-ctrl
0.338235	0.208927	0.497268	SYAP1	NPCs	A-ctrl
0.214153	0.189002	0.241653	EIF1AX	NPCs	A-ctrl
0.444336	0.411736	0.477422	ZFX	NPCs	A-ctrl
0.220588	0.117577	0.37545	MED14	NPCs	A-ctrl
0.267237	0.211253	0.331816	USP9X	NPCs	A-ctrl
0.528986	0.419895	0.635376	DDX3X	NPCs	A-ctrl
0.277151	0.237244	0.320946	UBA1	NPCs	A-ctrl
0.573401	0.5008	0.642971	NUDT10	NPCs	A-ctrl
0.302967	0.271948	0.335891	NONO	NPCs	A-ctrl
0.380358	0.345396	0.416606	JPX	NPCs	A-ctrl
0.458153	0.300646	0.624494	PABPC1P3	NPCs	A-ctrl
0.744665	0.726445	0.762069	TTC3P1	NPCs	A-ctrl
0.223205	0.183435	0.268759	ATRX	NPCs	A-ctrl
0.300005	0.19158	0.436649	ALG13	NPCs	A-ctrl
0.345309	0.281112	0.415689	CXorf56	NPCs	A-ctrl
0.470588	0.322218	0.624345	THOC2	NPCs	A-ctrl
0.378001	0.341411	0.416035	XIAP	NPCs	A-ctrl
0.306128	0.268109	0.346982	HMGB3	NPCs	A-ctrl
0.304641	0.285371	0.324621	PLCXD1	neurons	A-ctrl
0.55167	0.489048	0.612695	PPP2R3B	neurons	A-ctrl
0.445994	0.429555	0.462551	SLC25A6	neurons	A-ctrl
0.479223	0.39994	0.559565	ASMTL-AS1	neurons	A-ctrl
0.433238	0.287685	0.591302	ASMTL	neurons	A-ctrl
0.65625	0.422607	0.832763	GYG2	neurons	A-ctrl
0.364574	0.346296	0.383252	PRKX	neurons	A-ctrl
0.437716	0.419237	0.456369	RP11-706O15.1	neurons	A-ctrl
0.271464	0.250138	0.293895	NLGN4X	neurons	A-ctrl
0.180012	0.157314	0.205187	TMSB4X	neurons	A-ctrl
0.434294	0.372031	0.498701	AP1S2	neurons	A-ctrl
0.4	0.28267	0.530045	SYAP1	neurons	A-ctrl
0.217799	0.19317	0.244616	EIF1AX	neurons	A-ctrl
0.431432	0.397258	0.466272	ZFX	neurons	A-ctrl
0.333333	0.172486	0.54533	MED14	neurons	A-ctrl
0.233672	0.190499	0.283207	USP9X	neurons	A-ctrl
0.878049	0.751159	0.944974	DDX3X	neurons	A-ctrl
0.464937	0.403515	0.527441	UBA1	neurons	A-ctrl
0.454377	0.39815	0.511792	NUDT10	neurons	A-ctrl
0.311799	0.274318	0.351916	NONO	neurons	A-ctrl
0.439714	0.392712	0.487823	JPX	neurons	A-ctrl
0.613807	0.4842	0.72907	PABPC1P3	neurons	A-ctrl
0.560651	0.550416	0.570835	TTC3P1	neurons	A-ctrl
0.255688	0.220413	0.294476	ATRX	neurons	A-ctrl
0.475335	0.307003	0.649464	ALG13	neurons	A-ctrl
0.472083	0.411442	0.533559	CXorf56	neurons	A-ctrl
0.583333	0.369511	0.769814	THOC2	neurons	A-ctrl
0.366236	0.340415	0.392849	XIAP	neurons	A-ctrl
0.287773	0.251807	0.326634	HMGB3	neurons	A-ctrl

## Sheet: Fig1d
Fig1d
p	ci_low	ci_up	gene	cell	line
0.263158	0.192439	0.348646	NAP1L3	iPSCs	M-ctrl
0.0886076	0.0451371	0.166638	AMMECR1	iPSCs	M-ctrl
0.10989	0.0494899	0.226445	GLUD2	iPSCs	M-ctrl
0	0	0	NAP1L3	NPCs	M-ctrl
0	0	0	AMMECR1	NPCs	M-ctrl
0.01	0.000758108	0.118542	GLUD2	NPCs	M-ctrl
0	0	0	NAP1L3	neurons	M-ctrl
0	0	0	AMMECR1	neurons	M-ctrl
0.0185185	0.0013994	0.202575	GLUD2	neurons	M-ctrl
0.175815	0.115904	0.257669	FAM104B	iPSCs	J-ctrl
0.107595	0.0585871	0.189352	TLE1P1	iPSCs	J-ctrl
0.114865	0.0812591	0.159949	AMMECR1	iPSCs	J-ctrl
0	0	0	FAM104B	NPCs	J-ctrl
0	0	0	TLE1P1	NPCs	J-ctrl
0.0229885	0.003713	0.129339	AMMECR1	NPCs	J-ctrl
0	0	0	FAM104B	neurons	J-ctrl
0.0169492	0.00128158	0.188085	TLE1P1	neurons	J-ctrl
0.0204082	0.00154109	0.219484	AMMECR1	neurons	J-ctrl
0.165416	0.107363	0.2462	FAM104B	iPSCs	A-ctrl
0.083871	0.051239	0.134342	TLE1P1	iPSCs	A-ctrl
0.297872	0.227081	0.379886	NAP1L3	iPSCs	A-ctrl
0.148148	0.0608873	0.318106	GLUD2	iPSCs	A-ctrl
0	0	0	FAM104B	NPCs	A-ctrl
0.0246154	0.00993631	0.059673	TLE1P1	NPCs	A-ctrl
0	0	0	NAP1L3	NPCs	A-ctrl
0	0	0	GLUD2	NPCs	A-ctrl
0	0	0	FAM104B	neurons	A-ctrl
0.00371747	0.000282481	0.0469602	TLE1P1	neurons	A-ctrl
0.00167504	0.000127377	0.0216206	NAP1L3	neurons	A-ctrl
0	0	0	GLUD2	neurons	A-ctrl

## Sheet: Fig1g
Fig1g	SPIN3 pre-mRNA
		Total Nuclei (n)	Nuclei with 1 signal	Nuclei with 2 signals	% with 1 signal	% with 2 signals
	iPSCs	108	94	14	0.87037	0.12963
	NPCs	69	65	4	0.942029	0.057971

## Sheet: Fig1i
Fig1i	NLGN4X pre-mRNA
		Total Nuclei (n)	Nuclei with 1 signal	Nuclei with 2 signals	% with 1 signal	% with 2 signals
	iPSCs	441	249	192	0.564626	0.435374
	NPCs	107	75	32	0.700935	0.299065

## Sheet: Fig1k
Fig1k	MID1 pre-mRNA
		Total Nuclei (n)	Nuclei with 1 signal	Nuclei with 2 signals	% with 1 signal	% with 2 signals
	iPSCs	1720	1520	200	0.883721	0.116279
	NPCs	552	359	193	0.650362	0.349638

## Sheet: Fig2d
Fig2d
mean_diff	mean_ratio	p_wilcox1	p_wilcox2	p_adj.1	p_adj.2	enriched	state	gender	type	condition	label
0.50995	0.705463	0.196361	0.804285	0.368176	0.999247	0	TssA	female	reactivated	0.female
0.884464	3.05104	0.00273375	0.997292	0.0136688	0.999247	1	TssAFlnk	female	reactivated	1.female	*
0.0263964	1.3686	0.383732	0.621509	0.639554	0.999247	0	TxFlnk	female	reactivated	0.female
1.42189	2.98306	0.00088903	0.999119	0.00666773	0.999247	1	Tx	female	reactivated	1.female	**
1.72024	1.64362	0.00075871	0.999247	0.00666773	0.999247	1	TxWk	female	reactivated	1.female	**
0.214501	1.93821	0.0475787	0.953012	0.17842	0.999247	0	EnhG	female	reactivated	0.female
0.334179	1.35131	0.163792	0.83692	0.350982	0.999247	0	Enh	female	reactivated	0.female
0.355885	1.61638	0.140078	0.860582	0.350982	0.999247	0	ZNF/Rpts	female	reactivated	0.female
-0.389866	0.572367	0.771061	0.229741	0.925493	0.86153	0	Het	female	reactivated	0.female
-0.265659	1.28995	0.64869	0.352199	0.884577	0.999247	0	TssBiv	female	reactivated	0.female
-0.0852666	0.584586	0.546962	0.454433	0.820443	0.999247	0	BivFlnk	female	reactivated	0.female
0.193866	0.681976	0.14424	0.856525	0.350982	0.999247	0	EnhBiv	female	reactivated	0.female
-0.423086	1.23268	0.848598	0.152028	0.925493	0.760139	0	ReprPC	female	reactivated	0.female
-0.531882	0.659303	0.925493	0.0748492	0.925493	0.648473	0	ReprPCWk	female	reactivated	0.female
-0.74461	0.743955	0.913931	0.0864631	0.925493	0.648473	0	Quies	female	reactivated	0.female
0.123404	0.881665	0.49906	0.501879	0.694945	1	0	TssA	male	reactivated	0.male
0.61756	1.20681	0.0188139	0.981315	0.192014	1	0	TssAFlnk	male	reactivated	0.male
0	#NUM!	1	1	1	1	0	TxFlnk	male	reactivated	0.male
0.233701	2.42953	0.125025	0.876038	0.395469	1	0	Tx	male	reactivated	0.male
0.74916	1.07151	0.126426	0.874068	0.395469	1	0	TxWk	male	reactivated	0.male
-0.007188	2.94447	0.582479	0.421921	0.694945	1	0	EnhG	male	reactivated	0.male
0.293802	0.986326	0.24838	0.752365	0.472808	1	0	Enh	male	reactivated	0.male
0.549683	2.90951	0.0256018	0.974615	0.192014	1	0	ZNF/Rpts	male	reactivated	0.male
0.198958	0.773135	0.202184	0.798757	0.472808	1	0	Het	male	reactivated	0.male
0.188822	0.664778	0.131823	0.869039	0.395469	1	0	TssBiv	male	reactivated	0.male
0.0553237	0.613815	0.252164	0.749833	0.472808	1	0	BivFlnk	male	reactivated	0.male
0.0303599	2.46421	0.533768	0.467666	0.694945	1	0	EnhBiv	male	reactivated	0.male
0.0735907	4.18023	0.5	0.501495	0.694945	1	0	ReprPC	male	reactivated	0.male
-0.185563	1.18529	0.602286	0.398751	0.694945	1	0	ReprPCWk	male	reactivated	0.male
-0.0869506	0.909201	0.815856	0.184762	0.874131	1	0	Quies	male	reactivated	0.male
0.318481	0.706561	0.322404	0.67861	0.610426	0.999985	0	TssA	female	escapee	0.female
0.975764	3.26544	0.00237952	0.997649	0.0118976	0.999985	1	TssAFlnk	female	escapee	1.female	*
0.219646	2.9263	0.0376186	0.963292	0.14107	0.999985	0	TxFlnk	female	escapee	0.female
2.0937	3.87511	1.4896e-05	0.999985	0.00022344	0.999985	1	Tx	female	escapee	1.female	***
1.83518	1.92128	0.00026135	0.999741	0.00196016	0.999985	1	TxWk	female	escapee	1.female	**
0.289509	4.70218	0.0681192	0.932872	0.204358	0.999985	0	EnhG	female	escapee	0.female
-0.0954628	0.658301	0.608525	0.392859	0.829806	0.909592	0	Enh	female	escapee	0.female
0.222934	0.585385	0.184473	0.816484	0.461184	0.999985	0	ZNF/Rpts	female	escapee	0.female
-1.00664	0.211581	0.97612	0.0240641	0.97612	0.205912	0	Het	female	escapee	0.female
-0.555245	1.21614	0.883575	0.116992	0.97612	0.438719	0	TssBiv	female	escapee	0.female
-0.0591662	0.344203	0.5772	0.424476	0.829806	0.909592	0	BivFlnk	female	escapee	0.female
0.0591582	0.399865	0.32556	0.67596	0.610426	0.999985	0	EnhBiv	female	escapee	0.female
-0.137234	1.63482	0.605256	0.395976	0.829806	0.909592	0	ReprPC	female	escapee	0.female
-1.1146	0.670885	0.972732	0.027455	0.97612	0.205912	0	ReprPCWk	female	escapee	0.female
-0.986769	0.733662	0.940065	0.0602963	0.97612	0.301482	0	Quies	female	escapee	0.female
0.291515	0.901109	0.326276	0.674747	0.513713	1	0	TssA	male	escapee	0.male
0.997266	1.1633	0.00229458	0.997729	0.0172094	1	1	TssAFlnk	male	escapee	1.male	*
0	#NUM!	1	1	1	1	0	TxFlnk	male	escapee	0.male
1.01091	7.26735	0.00021424	0.99979	0.00321364	1	1	Tx	male	escapee	1.male	**
1.04976	1.32844	0.0469391	0.953342	0.176022	1	0	TxWk	male	escapee	0.male
0.203811	3.13428	0.0996815	0.90207	0.249204	1	0	EnhG	male	escapee	0.male
0.170214	0.576349	0.435248	0.565868	0.544059	1	0	Enh	male	escapee	0.male
0.471359	2.02453	0.0777933	0.922873	0.23338	1	0	ZNF/Rpts	male	escapee	0.male
-0.0526668	1.52365	0.510958	0.490728	0.589567	1	0	Het	male	escapee	0.male
-0.0047743	1.32177	0.243346	0.758224	0.513713	1	0	TssBiv	male	escapee	0.male
0.0113178	0.543735	0.403367	0.599736	0.544059	1	0	BivFlnk	male	escapee	0.male
0.0564417	0.569672	0.342475	0.659076	0.513713	1	0	EnhBiv	male	escapee	0.male
0.599638	2.47521	0.0325518	0.967747	0.162759	1	0	ReprPC	male	escapee	0.male
0.294568	1.40164	0.287123	0.71397	0.513713	1	0	ReprPCWk	male	escapee	0.male
-0.919399	0.819193	0.930043	0.0703344	0.996474	1	0	Quies	male	escapee	0.male
-1.01572	0.752436	0.897274	0.103758	0.90223	0.488649	0	TssA	female	silenced	0.female
-0.393589	1.61434	0.90223	0.0993143	0.90223	0.488649	0	TssAFlnk	female	silenced	0.female
-0.0513361	0	0.660947	0.353637	0.90223	0.757793	0	TxFlnk	female	silenced	0.female
-0.0218554	0.699712	0.476101	0.526706	0.90223	0.877844	0	Tx	female	silenced	0.female
-0.713466	0.740776	0.81793	0.183642	0.90223	0.53787	0	TxWk	female	silenced	0.female
-0.15558	0	0.790642	0.215148	0.90223	0.53787	0	EnhG	female	silenced	0.female
-0.621075	0.422171	0.87125	0.130306	0.90223	0.488649	0	Enh	female	silenced	0.female
-0.0071115	0.635087	0.342338	0.660395	0.90223	0.900539	0	ZNF/Rpts	female	silenced	0.female
-0.0602087	0.350708	0.545648	0.456878	0.90223	0.856646	0	Het	female	silenced	0.female
1.0249	1.19037	0.0906223	0.910313	0.339834	0.999136	0	TssBiv	female	silenced	0.female
0.108535	0.341594	0.365985	0.637192	0.90223	0.900539	0	BivFlnk	female	silenced	0.female
1.13663	0.889922	0.00187054	0.998177	0.014029	0.999136	1	EnhBiv	female	silenced	1.female	*
2.16334	5.24702	0.00088257	0.999136	0.0132385	0.999136	1	ReprPC	female	silenced	1.female	*
2.01085	1.43018	0.043907	0.956631	0.219535	0.999136	0	ReprPCWk	female	silenced	0.female
-1.0926	0.643849	0.874746	0.126502	0.90223	0.488649	0	Quies	female	silenced	0.female
0.685189	1.32405	0.199618	0.801982	0.499045	1	0	TssA	male	silenced	0.male
0.0692844	0.586501	0.364289	0.638452	0.780619	1	0	TssAFlnk	male	silenced	0.male
0	#NUM!	1	1	1	1	0	TxFlnk	male	silenced	0.male
-0.300407	0	0.858826	0.144615	0.934509	0.685657	0	Tx	male	silenced	0.male
-0.891819	0.453111	0.872209	0.129024	0.934509	0.685657	0	TxWk	male	silenced	0.male
-0.101924	0	0.717333	0.292226	0.934509	0.730566	0	EnhG	male	silenced	0.male
-0.519711	0.493675	0.773181	0.228552	0.934509	0.685657	0	Enh	male	silenced	0.male
-0.379613	0.106189	0.814581	0.188213	0.934509	0.685657	0	ZNF/Rpts	male	silenced	0.male
-0.122302	0.456057	0.59341	0.409927	0.934509	0.878415	0	Het	male	silenced	0.male
1.1237	1.91574	0.00037651	0.999636	0.00564763	1	1	TssBiv	male	silenced	1.male	**
0.0315176	0.0957278	0.134459	0.868815	0.403377	1	0	BivFlnk	male	silenced	0.male
0.559806	1.25508	0.0765952	0.924596	0.287232	1	0	EnhBiv	male	silenced	0.male
1.19371	2.59143	0.00957571	0.990639	0.0478785	1	1	ReprPC	male	silenced	1.male	*
2.20433	3.07833	0.00398334	0.996091	0.0298751	1	1	ReprPCWk	male	silenced	1.male	*
-0.0439041	0.868297	0.846781	0.154555	0.934509	0.685657	0	Quies	male	silenced	0.male

## Sheet: Fig3e
Fig1e	MID1 pre-mRNA
		Total Nuclei (n)	Nuclei with 1 signal	Nuclei with 2 signals	% with 1 signal	% with 2 signals	p-value (chi-sq)
	mouse brain	344	228	116	0.662791	0.337209
	mouse skin	161	123	38	0.763975	0.236025

## Sheet: Fig5c
Fig5c
condition	fraction_MAP2perMAP2SOX2
M-OS/male	0.0370043
M_ctrl	0.450416
M-OS/het	0.213306
M-OS/male_R	0.537157
M_ctrl	0.502527
M-OS/male	0.0582312
M-OS/het	0.1718
M-OS/het	0.0886149
M_ctrl	0.496688
M-OS/het	0.187062
M-OS/male	0.00378198
M-OS/male_R	0.545423
M_ctrl	0.239213
M-OS/het	0.155122
M-OS/het	0.481717
M-OS/male_R	0.505476
M-OS/het	0.169637
M-OS/het	0.167552
M-OS/male_R	0.331887
M-OS/male	0.109941
M-OS/het	0.0500812
M-OS/het	0.305852
M_ctrl	0.441469
M-OS/het	0.282691
M-OS/male_R	0.368183
M_ctrl	0.247685
M-OS/het	0.340834
M-OS/male	0.0823912
M-OS/male_R	0.325332
M_ctrl	0.308933
M-OS/male	0.102452
M-OS/male	0.0197617
M_ctrl	0.697362
M-OS/het	0.0800732
M-OS/male	0.1773
M_ctrl	0.241512
M-OS/male_R	0.267879
M-OS/het	0.280952
M_ctrl	0.413457
M-OS/male	0.0200857
M-OS/het	0.193334
M-OS/het	0.385266
M-OS/male_R	0.473995
M_ctrl	0.49929
M-OS/het	0.182672
M-OS/male_R	0.387108
M_ctrl	0.48872
M-OS/het	0.318191
M_ctrl	0.600883
M_ctrl	0.430681
M-OS/het	0.0381207
M-OS/male	0.102117
M-OS/male_R	0.271375
M-OS/het	0.477787
M_ctrl	0.458479
M-OS/male_R	0.269344
M-OS/male	0.107457
M-OS/het	0.21915
M_ctrl	0.248992
M_ctrl	0.405547
M-OS/het	0.32407
M_ctrl	0.521121
M_ctrl	0.613844
M-OS/het	0.164827
M-OS/male	0.131642
M_ctrl	0.512084
M_ctrl	0.516675
M_ctrl	0.23142
M-OS/male_R	0.409409
M_ctrl	0.30291
M-OS/male	0.00239997
M_ctrl	0.289746
M-OS/het	0.172351
M_ctrl	0.387311
M-OS/het	0.385209
M_ctrl	0.359165
M_ctrl	0.561505
M-OS/het	0.0754941
M-OS/male_R	0.160967
M-OS/male	0.0911257
M-OS/male	0.288071
M-OS/het	0.109966
M_ctrl	0.255108
M-OS/male	0.161527
M_ctrl	0.465286
M-OS/het	0.113379
M-OS/male	0.0996739
M_ctrl	0.490281
M-OS/het	0.185472
M_ctrl	0.47656
M-OS/het	0.337412
M-OS/het	0.214884
M-OS/het	0.146263
M-OS/het	0.28354
M_ctrl	0.521953
M-OS/male	0.106528
M-OS/het	0.324293
M-OS/male	4.13129e-05
M_ctrl	0.589661
M-OS/male_R	0.419932
M-OS/male	0.0114096
M-OS/het	0.350847
M-OS/het	0.28042
M-OS/het	0.0916259
M-OS/male	0.0949018
M-OS/male	0.00788524
M_ctrl	0.253554
M_ctrl	0.113625
M-OS/male	0.0568695
M_ctrl	0.551125
M-OS/het	0.0998216
M-OS/het	0.248485
M-OS/male	0.0176693
J-OS/het	0.0871507
M-OS/male	0.0489051
M-OS/male_R	0.503647
M-OS/male	0.0270242
J-OS/het	0.0729807
M-OS/male_R	0.236083
J_ctrl	0.140427
M-OS/male_R	0.20572
M-OS/male_R	0.0844392
J-OS/hom	0.0511662
M-OS/male	0.0143222
M-OS/male_R	0.337087
M-OS/male	0.0697094
M-OS/male	0.120552
J-OS/het	0.0531004
J-OS/hom	0.0616068
M-OS/male	0.145755
M-OS/male	0.00524618
M-OS/male_R	0.272465
M-OS/male	0.00146787
M-OS/male_R	0.382833
J-OS/hom	0.0120957
M-OS/male	0.112936
M-OS/male_R	0.275638
M-OS/male_R	0.32464
M-OS/male	0.114073
J-OS/het	0.0896959
J-OS/hom	0.086929
J_ctrl	0.256858
M-OS/male_R	0.266921
M-OS/male_R	0.380849
J_ctrl	0.348956
J-OS/hom	0.0098537
J_ctrl	0.191768
J-OS/het	0.17272
J_ctrl	0.364308
J_ctrl	0.250397
J_ctrl	0.411641
J-OS/hom	0.025533
J-OS/het	0.124052
J-OS/hom	0.110575
J-OS/het	0.161709
J-OS/hom	0.0662792
J-OS/hom	0.120564
J-OS/het	0.18663
J-OS/het	0.102661
J-OS/het	0.185427
J_ctrl	0.178265
J-OS/hom	0.0360098
J-OS/hom	0.0879434
J-OS/hom	0.107921
J-OS/het	0.226508
J-OS/het	0.300726
J-OS/het	0.180484
J_ctrl	0.288892
J-OS/hom	0.0187102

## Sheet: Fig5d
Fig5d
condition	fraction_MAP2perMAP2SOX2
A-OS/het	0.389514
A-OS/hom	0.35214
A-OS/het	0.38638
A-OS/het	0.00885555
A-OS/het	0.360476
A-OS/hom	0.478327
A-OS/hom	0.419405
A-OS/het	0.326022
A-OS/hom	0.302236
A-OS/het	0.372216
A-OS/hom	0.406343
A-OS/hom	0.519531
A-OS/hom	0.362535
A-OS/het	0.143495
A-OS/het	0.514977
A-OS/hom	0.332913
A-OS/het	0.402726
A-OS/hom	0.429918
A-ctrl	0.432804
A-OS/het	0.438269
A-OS/hom	0.258336
A-OS/hom	0.321549
A-OS/het	0.454261
A-ctrl	0.412922
A-OS/het	0.313036
A-ctrl	0.544576
A-ctrl	0.562663
A-OS/het	0.508215
A-OS/het	0.507611
A-OS/het	0.418789
A-OS/het	0.396685
A-OS/hom	0.369517
A-OS/hom	0.497664
A-OS/het	0.437844
A-ctrl	0.429951
A-OS/hom	0.289202
A-OS/het	0.330134
A-ctrl	0.390521
A-ctrl	0.526408
A-OS/het	0.309889
A-OS/hom	0.362029
A-OS/hom	0.435022
A-ctrl	0.496035
A-OS/hom	0.312911
A-ctrl	0.379462
A-OS/hom	0.275426
A-OS/het	0.181595
A-OS/het	0.48524
A-OS/het	0.588915
A-ctrl	0.371083
A-OS/hom	0.118993
A-OS/het	0.338687
A-OS/hom	0.163521
A-ctrl	0.716381
A-OS/het	0.412283
A-OS/hom	0.284038
A-OS/hom	0.186061
A-ctrl	0.551197
A-OS/hom	0.193449
A-OS/het	0.518824
A-OS/hom	0.00035477
A-ctrl	0.423727
A-OS/hom	0.345301
A-OS/hom	0.239465
A-OS/het	0.294497
A-ctrl	0.416952
A-OS/hom	0.198978
A-OS/het	0.260104
A-ctrl	0.312289
A-OS/hom	0.233326
A-OS/het	0.499923
A-OS/het	0.237429

[truncated: 35 more sheets: Fig5e, Fig5f, Fig5g, Fig6c, Fig6d, FigS1b, FigS1c, FibS1d, FigS1i, FigS1j, FigS2a, FigS2b, FigS2c, FigS2d, FigS2e, FigS2f, FigS2g, FigS3a, FigS3j, FigS3h …]
